# Supplementary material for: Genetic profiles of ten Dirofilaria immitis isolates susceptible or resistant to macrocyclic lactone heartworm preventives
Source: Parasit Vectors. 2017 Nov 9;10(Suppl 2):504. doi: 10.1186/s13071-017-2428-6 (PMC5688420; doi:10.1186/s13071-017-2428-6)
Supplement: Supplementary file 2 — List of primers sets for MiSeq. Forward primers were composed of CS1 primer + specific sequences while reverse primers were composed of CS2 primer + specific sequences. (XLSX 15 kb) [file 13071_2017_2428_MOESM2_ESM.xlsx]

## Sheet: Additional file 2 
Additional file 2: List primer sets for MiSeq. Forward primers are composed of CS1 primer + specific sequences while reverse primers are composed of CS2 primer + specific sequences
		FORWARD PRIMER SEQUENCE		REVERSE PRIMER SEQUENCE
Scaf-Position	Name	CS1	Specific sequence	CS2	Specific sequence
scaf00001-466197	NODE_42411	ACACTGACGACATGGTTCTACA	TTCTATCGAAAACCTTCCAG	TACGGTAGCAGAGACTTGGTCT	AGGTTGCAAAAGTTGCAATG
scaf00001-748216	NODE_42291	ACACTGACGACATGGTTCTACA	GAAGCTATGATGACTGAAAG	TACGGTAGCAGAGACTTGGTCT	CTTCTGCATGGTATTGTTTC
scaf00004-79159	NODE_48992_A	ACACTGACGACATGGTTCTACA	GAAAAATGTGAAATTGGTGAGGA	TACGGTAGCAGAGACTTGGTCT	GGTCAGAAATGAAGATAAT
scaf00004-79766	NODE_48992_B	ACACTGACGACATGGTTCTACA	CGTGACTAAAAGAATAGTG	TACGGTAGCAGAGACTTGGTCT	CAATTTAGGGATATGACACAG
scaf00005-662854	NODE_9400	ACACTGACGACATGGTTCTACA	GTTATTTGCACTACTCTCCC	TACGGTAGCAGAGACTTGGTCT	TGGCGTACTGATCACATTGG
scaf00007-300005	NODE_10349	ACACTGACGACATGGTTCTACA	TCGCTCGCAGAGATCAAAAC	TACGGTAGCAGAGACTTGGTCT	AGGCGTATCCGAAGTATAAC
scaf00007-375510	NODE_9858	ACACTGACGACATGGTTCTACA	GCACACAGTAAACTGCAAAC	TACGGTAGCAGAGACTTGGTCT	GTGACAGTAAATTCATTTCG
scaf00019-442063	NODE_1514	ACACTGACGACATGGTTCTACA	CGAGATTCCAAAAAGTTTCC	TACGGTAGCAGAGACTTGGTCT	GTCAAGGAAAAGGCTAAGAC
scaf00021-25243	NODE_12716	ACACTGACGACATGGTTCTACA	CAAAACTGTGGGAAGGATTAG	TACGGTAGCAGAGACTTGGTCT	TCTGAACCCAAAGACTGTTG
scaf00021-212599	NODE_22259	ACACTGACGACATGGTTCTACA	ACAAAGTACCGATAATCCCG	TACGGTAGCAGAGACTTGGTCT	GATTTGGGCGGAAATTTCAG
scaf00021-379745	NODE_5365	ACACTGACGACATGGTTCTACA	CAAGTTGATGAATAACAACCG	TACGGTAGCAGAGACTTGGTCT	TCGGTGCATAAGCATTACAG
scaf00021-387398	NODE_617	ACACTGACGACATGGTTCTACA	ATCACTTGTCCAATACGAAC	TACGGTAGCAGAGACTTGGTCT	GTTCTCTTATAACGTGAACC
scaf00023-336087	NODE_47722_A	ACACTGACGACATGGTTCTACA	AAGACTAGTAAACAGATCG	TACGGTAGCAGAGACTTGGTCT	GAAGCGATACGAATTGTTAC
scaf00046-22857	NODE_30575	ACACTGACGACATGGTTCTACA	CGAGGTAAAGCACACAGAAG	TACGGTAGCAGAGACTTGGTCT	CAACAAAATGCCGCAGATGG
scaf00046-76278	NODE_15709_A	ACACTGACGACATGGTTCTACA	GGCCAATAAATAAAGGCTA	TACGGTAGCAGAGACTTGGTCT	GTTTTCTGGAATTATCAGAC
scaf00046-222254	NODE_21554	ACACTGACGACATGGTTCTACA	CATCGTTGTCAACTTCCTGC	TACGGTAGCAGAGACTTGGTCT	GAAATTTGAAAATGGGTACT
scaf00056-97452	NODE_38622_A	ACACTGACGACATGGTTCTACA	GAAACTAATCAAACATATTCC	TACGGTAGCAGAGACTTGGTCT	GAGCAGAATTTGTTATTTTG
scaf00056-130632	NODE_38622_D	ACACTGACGACATGGTTCTACA	CCATTCAGATGAAAATGATG	TACGGTAGCAGAGACTTGGTCT	TTCCCAGAAAGGTTAGATCC
scaf00107-106233	NODE_4553	ACACTGACGACATGGTTCTACA	GAGAATCAAAAAACATGCG	TACGGTAGCAGAGACTTGGTCT	GCATTCGGATCTTGTGGCAT
scaf00140-30919	NODE_27461	ACACTGACGACATGGTTCTACA	CGAAGAAGAAACTTTTCGGG	TACGGTAGCAGAGACTTGGTCT	GTACAATTAATTGCTGTTCGC
scaf00185-10639	NODE_45689	ACACTGACGACATGGTTCTACA	ACGCAGGAAAGCTTTAATGG	TACGGTAGCAGAGACTTGGTCT	ATCATCATTTTATCAATTCC
scaf00185-62174	NODE_20587	ACACTGACGACATGGTTCTACA	TCGATCATTTAGTAACAACG	TACGGTAGCAGAGACTTGGTCT	TTGCGTTACAGCGCCAAATC
scaf00215-28260	NODE_5266	ACACTGACGACATGGTTCTACA	GAGGTGATAAAAGATTAGG	TACGGTAGCAGAGACTTGGTCT	GGATAACAGATATCAATTTC
scaf00238-10209	NODE_48750_C	ACACTGACGACATGGTTCTACA	TCACCGTAGTGTTCGGTGAG	TACGGTAGCAGAGACTTGGTCT	CAGTGATGGTTTTCTCATCAA
scaf00238-29165	NODE_48750_B	ACACTGACGACATGGTTCTACA	GATATTGTTTTGTTGCGATCA	TACGGTAGCAGAGACTTGGTCT	ACGAAACTAGCCAAAGTGAC
scaf00284-33605	NODE_42003	ACACTGACGACATGGTTCTACA	TTTGGTCACTTTGCTGTTTC	TACGGTAGCAGAGACTTGGTCT	CCTGCCTTTCTTCATGAATA
scaf00284-42920	NODE_46063	ACACTGACGACATGGTTCTACA	CACTTCAACAAGGCAGCAAT	TACGGTAGCAGAGACTTGGTCT	GATAAGACGTCTTATTTTG
scaf00293-46955	NODE_26225	ACACTGACGACATGGTTCTACA	TGCCTTGAGGCTTTAGTCTG	TACGGTAGCAGAGACTTGGTCT	CGTTTCTTTCTTCCGACAGC
scaf00377-15477	NODE_29455	ACACTGACGACATGGTTCTACA	GGGATGAATGGAACACATAC	TACGGTAGCAGAGACTTGGTCT	TCACTCAGGATATTTACGTC
scaf00492-12704	NODE_58162_B	ACACTGACGACATGGTTCTACA	GCATATTGAATAGAATCATAG	TACGGTAGCAGAGACTTGGTCT	TTGCGGTACGGTAATGATTG
scaf00495-19924	NODE_5667	ACACTGACGACATGGTTCTACA	CGGCATATACAAACGGACAC	TACGGTAGCAGAGACTTGGTCT	ACAAACTCATCTCCAGCACC
scaf00582-14587	NODE_55751_B	ACACTGACGACATGGTTCTACA	TCATGTTATATCATTTTCTG	TACGGTAGCAGAGACTTGGTCT	ATGAAATAAAAGCAAAAATG
scaf00589-15334	NODE_35336	ACACTGACGACATGGTTCTACA	TTACCAGCATTATTATCAT	TACGGTAGCAGAGACTTGGTCT	CCAACTTAAAGATTCATTGGC
scaf00597-12915	NODE_29128	ACACTGACGACATGGTTCTACA	CGCTTGTTGATTACGACGC	TACGGTAGCAGAGACTTGGTCT	ATGGGGAATTATTACGTTGG
scaf00664-25005	NODE_39492	ACACTGACGACATGGTTCTACA	CGTATCTTCATCACTTAC	TACGGTAGCAGAGACTTGGTCT	GAAAGACGTAGCTAAGGA
scaf00669-3266	NODE_7986	ACACTGACGACATGGTTCTACA	GTTCTGAACATCTCTTTTTG	TACGGTAGCAGAGACTTGGTCT	ATTGCAAATGAGATGTGGTG
scaf00706-13761	NODE_12925	ACACTGACGACATGGTTCTACA	ACATAAAATACTAACGCGA	TACGGTAGCAGAGACTTGGTCT	ATAAAAGACTTGCGGCTAAC
scaf01340-1522	NODE_17333	ACACTGACGACATGGTTCTACA	ATTGCGAATGACCGCTATGG	TACGGTAGCAGAGACTTGGTCT	GATGTAGAAATTATGAGAGC
scaf01422-4176	NODE_13063	ACACTGACGACATGGTTCTACA	GCTCATTTGGCATATCTTCG	TACGGTAGCAGAGACTTGGTCT	GTATGTCAATAGAAGAAAAC
scaf01527-5968	NODE_29168	ACACTGACGACATGGTTCTACA	CATGTTCTGTAACAAAAGCCC	TACGGTAGCAGAGACTTGGTCT	TCTTGGAAATTTTCAAATTC
scaf06378-423	NODE_58864	ACACTGACGACATGGTTCTACA	TTGATGTTAATTCAAAGAAGAA	TACGGTAGCAGAGACTTGGTCT	CTTGATCAACAGAAGAATGTCA
scaf06614-182	NODE_51661	ACACTGACGACATGGTTCTACA	TTTCTTTGTAAACAACATATC	TACGGTAGCAGAGACTTGGTCT	TTTGAAAATTATAGGAAAGA
